# Supplementary material for: Rational Design of Metal–Organic Frameworks for Pancreatic Cancer Therapy: from Machine Learning Screening to In Vivo Efficacy
Source: Adv Mater. 2025 Feb 2;37(52):2412757. doi: 10.1002/adma.202412757 (PMC12747470; doi:10.1002/adma.202412757)
Supplement: Supplementary file 2 — Supplemental Table 1 [file ADMA-37-2412757-s002.csv]

CSD Refcode/ Common Name	Largest Cavity Diameter (Ang)	Pore Limiting Diameter (Ang)	Pore Occupiable Accessible Volume (cc./g)	Gemcitabine Loading (mg/g)	Paclitaxel Loading (mg/g)	SN-38 Loading (mg/g)
ADAQAA	10.76894	7.5022	0.940319	1102.539836	348.9557257	820.0452881
AFIDEZ01	1.18548	0.41697	0	0	0	0
BANTER	2.33924	1.23893	0	0	0	0
BANTIV	1.85285	1.08044	0	0	0	0
BIKMEQ	7.05218	6.14844	0.41648	505.851824	0	330.4173487
BIKNIV	3.99499	1.72273	0	0	0	0
BIZLOO	18.15383	4.60978	1.17453	1190.277425	544.574891	913.2009101
BIZNOQ	27.72959	25.92869	1.13726	1465.794769	768.6925037	1207.079802
BOHWUS	19.47936	17.10153	1.13229	1634.93642	979.6888732	1372.850481
BOHXIH	7.57568	3.35709	0.286194	141.7661653	0	0
BUNKUS	39.11062	37.4764	2.29544	3143.195693	1801.975518	2536.439161
CAXWAB	8.30924	7.69054	0.301448	321.7614294	0	209.6653185
CECNAC	16.83709	4.44221	0.592438	794.46	229.2019472	423.7
DAPCOM01	1.54101	0.95757	0	0	0	0
DOBJUZ01	2.51448	1.26075	0	0	0	0
DORLAZ	17.77688	8.69754	1.53641	1873.896468	1073.639612	1576.310735
DUWYEB	15.42219	7.88327	1.23133	1474.227602	637.7416265	1182.125675
EDOPIZ	15.90766	8.93343	1.40926	1709.935261	839.769439	1408.285015
ENOZAJ	2.00908	1.11775	0	0	0	0
ERALOA	13.83108	13.42388	0.654727	770.1152222	226.3609693	574.9368007
ERALUG	12.69687	11.48808	0.603135	722.1099663	195.6910626	498.9643788
ERAMUH	15.0811	13.76464	1.00925	1174.57221	354.9361571	854.0169188
ERANOC	12.61956	7.15384	0.866702	939.5300661	205.628837	609.2524003
ESIPUT	1.90864	1.10066	0	0	0	0
EWILIH	7.3181	3.65314	0.339073	314.4478142	0	0
EZURAS	2.77702	2.25808	0	0	0	0
FEVWOV	13.77434	4.98228	0.67725	700.5745388	131.8261566	483.2196341
FINBUC	24.11976	22.52268	1.07722	1322.109547	660.6804513	1006.83583
FINLUM	10.39323	8.57503	1.04464	1321.19239	721.7045039	1064.838159
FINMAT	9.2832	7.85403	0.893884	1126.504422	443.2023442	890.1619851
FINMIB	8.97917	7.19174	0.869456	1122.242305	505.283019	800.2565928
FINMUN	11.65196	10.46259	1.16043	1514.615108	787.9313923	1240.634811
FIPFES	5.67557	3.92637	0.372052	117.5020889	0	0
FIRBOX	3.15275	1.41969	0	0	0	0
GEDXIZ	19.26788	13.04626	0.938894	1207.058005	704.46539	1000.034688
GERBEN	12.17392	7.88216	1.25342	1489.336501	649.4502048	1222.416262
GINTIJ	12.26536	9.57696	1.11943	1430.692705	457.078866	1038.643535
HERJEW	13.42693	12.0111	1.19739	1425.222615	607.9081082	1088.816413
HICPIV	16.52243	6.67366	1.38086	1670.553331	678.4903106	1275.123868
HUTQEU	1.88929	1.37796	0	0	0	0
ILOYEP01	2.63676	1.6625	0	0	0	0
IMIHEU	3.1715	1.49985	0	0	0	0
ISEMOK	14.48964	7.43988	1.41491	1666.83065	769.7999644	1343.931015
ITIHID	2.67724	1.5882	0	0	0	0
IWORIW	2.47274	1.20259	0	0	0	0
IZIBUQ	11.4911	10.0818	0.813601	862.4825759	424.5134768	644.3360905
JAYDIZ	9.28021	3.32369	0.408612	363.0436375	0	219.9947414
JOHDIW	21.92934	15.152	1.59452	2057.760507	1057.868107	1705.05
LEJHEP01	2.7425	1.313	0	0	0	0
LICGOW	30.19427	28.66711	1.76098	2347.696808	1216.839422	1980.165917
LOBDUE	14.4001	13.31904	0.861208	950.293877	325.7017003	699.0966526
LOBQOL	14.44644	13.57014	0.908059	1015.315682	398.9776823	721.3465369
MAFWEY	14.93268	7.78047	1.25281	1514.086751	569.1391353	1251.649359
MASWEL	2.34512	1.24639	0	0	0	0
MIBMER	8.80758	7.78405	0.814352	922.3276655	191.8351152	703.8484531
MIL-88	8.03083	5.10584	0.783155	846.7444999	0	563.1022081
MOF-808	19.47936	17.10153	1.13229	1648.827528	979.6888732	1298.508442
MUBJUO	1.95419	0.85352	0	0	0	0
MUBZOA	18.74145	8.32884	1.79368	2233.623505	1015.642471	1814.098
NEJNUO	7.51508	5.83938	0.614331	502.420784	0	272.6908944
NEJPAW	7.47004	5.81912	0.633962	557.0633593	0	311.2790566
NEVDEA	16.11464	8.43241	1.24985	1510.177419	709.9587491	1177.329457
NEVLAE	16.09064	8.72371	1.25041	1504.750326	713.4507319	1131.563801
NEVSUF01	16.172	8.66734	1.26661	1517.126931	745.2401492	1142.759708
NEVSUF10	16.07673	8.62951	1.23573	1517.206803	767.680931	1106.754437
NEVSUF12	16.00485	8.86825	1.23407	1473.187655	751.5795737	1151.812353
NIHGAP	13.01963	10.30214	1.16408	1442.030936	630.6012085	1113.138409
NIHGIX	12.55441	9.64304	1.05941	1285.475657	457.3934245	998.7348852
NIHHUK	11.75649	8.29218	1.05648	1283.286874	492.6738574	911.6428134
NIKREG	2.183	1.29247	0	0	0	0
NIKVAH	6.65437	3.41487	0.340406	177.6639849	0	0
NIVXAU	2.25936	1.62594	0	0	0	0
NIVXIC	2.91986	1.23476	0	0	0	0
NIXBUU	12.91024	10.99761	0.689448	748.8190942	178.2494537	525.5679017
NOFNAZ	2.37825	1.02089	0	0	0	0
NUKGIK	2.13023	1.11654	0	0	0	0
NUSXAC	25.94078	14.46165	1.80316	2448.73557	1369.9534	2002.200315
NUSXEG	26.95672	14.20077	1.79481	2425.742024	1262.384968	1970.130196
NUYGIZ	3.20582	1.79283	0	0	0	0
OCOXAH	2.54987	1.0783	0	0	0	0
OJAWII	15.33212	13.69947	0.499799	570.8112557	319.0333328	467.2105405
OQUFAJ	11.44658	10.05595	0.832551	925.4243433	244.4112988	698.4897432
OQUFAJ04	10.98593	10.12671	0.803085	896.9602349	383.4868238	703.2931499
PAYQIQ02	1.84868	1.00879	0	0	0	0
PAZDUS	13.6079	6.91665	0.722226	805.7052264	234.0587748	578.8292207
PCN-128	38.39634	36.09315	2.55419	3494.040306	2064.424385	2931.742956
PCN-222	24.27125	14.5408	1.66159	2216.782917	1144.000271	1800.030325
PCN-224	24.11631	14.43164	1.28322	1732.842354	924.1380179	1309.916909
PCN-777	22.29543	9.01052	1.29232	1586.16	803.16	1296.77
PENVEM01	18.75933	10.42534	1.91255	2490.576514	1442.368254	2119.649063
QAJPEZ	9.94387	4.49848	0.506918	487.2078294	0	276.9213955
QOKBOJ	13.41749	10.15401	0.746241	918.2758028	480.7884827	659.8885379
QUHVEW	17.8828	5.62704	1.10807	1215.817314	540.8389308	964.9011016
QUKVEY	1.92548	0.94985	0	0	0	0
RAZVOG	14.2525	8.03414	1.20009	1356.188724	468.4131689	1146.364439
RAZVUM	14.45336	8.09957	1.24972	1491.040426	705.4179464	1151.380123
RODJUS	9.3074	7.21024	0.770773	856.9605032	69.17658311	639.6118089
RUBLIL	9.12498	7.77623	0.844747	796.0686072	59.91550692	539.8040064
RUBLUX	8.84834	8.31842	0.769021	863.162419	317.9736115	548.6351107
SELKEC	14.93334	13.83558	0.95243	1062.064751	341.6800405	836.3030544
SELKIG	10.95979	9.37018	0.885685	967.6684101	199.643924	657.1915334
SELLED	10.03574	7.80895	0.82474	913.0464205	205.7559492	645.6884905
SETQIT	2.51405	1.59931	0	0	0	0
SOQSAU	9.55153	4.97565	0.729486	780.312435	0	489.1033993
SURHEU02	8.70583	3.84456	0.407423	451.9499446	0	4.353088627
SURKUN	8.75193	3.87567	0.411546	469.1218178	0	4.722297441
TAXGAD	7.59212	6.36398	0.650611	558.6368619	0	383.0238237
TETSAP	14.98933	8.26802	1.28561	1578.027585	767.4221241	1304.126325
TEWMOA	9.55839	7.38962	0.915835	1162.311394	551.236148	903.8220605
TEWMUG	11.08435	6.88051	0.450795	438.9951125	0	337.5376369
TISPAP	29.1833	28.46225	1.60459	2080.175634	1132.218613	1766.607789
TODRAI	3.25745	1.46695	0	0	0	0
TOJNEN	5.81846	2.39742	0	0	0	0
TOVJOF	10.22185	8.36781	1.36066	1649.681073	553.294814	1212.114679
TUMTUQ	1.60943	0.79483	0	0	0	0
UBUSOB	2.22029	1.10996	0	0	0	0
UFOBAV01	5.17072	3.73127	0.155579	0	0	0
UFORIT	29.94534	14.4209	2.10909	2833.330706	1394.810868	2392.32258
UFOSIU	8.70617	3.84484	0.403722	459.3648504	0	10.16525211
UiO-66	8.70945	3.84762	0.403187	461.9560636	0	0
UiO-68	17.04581	8.67707	1.57009	2022.008278	1084.231552	1688.025222
UKIBIB	18.78162	10.32446	1.86643	2371.968799	1329.270661	2015.092465
UWOSIK	22.13683	7.22487	0.805889	973.888021	364.7511701	619.9745569
UYAXAV	19.33454	7.46223	1.30187	1612.259509	648.3190997	1269.596404
VAKMEC	12.21131	6.66423	0.54179	564.0654232	235.0774655	395.9698235
VIKSEQ	12.95319	5.54535	0.692295	770.4626892	250.2062208	428.2080599
VOXFIA	1.76173	0.9767	0	0	0	0
WEDFUH	2.51727	1.17868	0	0	0	0
WEYRIE	19.61696	9.02715	1.81553	2339.608182	1174.310063	1972.910716
WIZMAV01	13.02886	5.79602	0.875071	1007.692858	380.4329675	727.2073146
WOCKAB	5.12407	3.31365	0.219712	46.04496125	0	0
WOKFEK	18.94378	17.09436	2.15894	2816.706258	1550.70794	2366.044064
WOPSOL	9.92422	8.31028	0.398627	452.6439172	0	330.6518978
WOPSOL01	9.98053	8.35569	0.394725	414.8485205	0	321.4106456
XICYIT	6.29861	3.87484	0.397041	376.7827479	0	252.7112726
XIJVIY	17.83624	6.94594	1.46229	1781.39016	756.1272966	1400.779061
XULGIW	15.74473	8.80229	1.36493	1629.735689	793.7300613	1265.824805
YEYCUC	17.82346	5.70058	1.27518	1334.323723	575.5716384	1027.847243
ZAMPIQ	2.62765	1.5481	0	0	0	0
ZESTID	9.53494	7.89918	0.468831	513.7948703	179.338768	356.7025216
ZIF-8	7.72104	1.17633	0	309.4389575	0	0
ZIF-90	10.86914	3.61325	0.426216	428.7091003	0	206.9946278
ZOHYAZ	7.44234	4.10398	0.444396	381.044278	0	181.132389
